# Supplementary material for: Effect of Tantalum Pentoxide Addition on the Radiopacity Performance of Bi2O3/Ta2O5 Composite Powders Prepared by Mechanical Milling
Source: Materials (Basel). 2021 Dec 4;14(23):7447. doi: 10.3390/ma14237447 (PMC8659089; doi:10.3390/ma14237447)
Supplement: Supplementary file 1 [file materials-14-07447-s001.zip]

Archive with 1 entries (1 files):
- materials-1443963-supplementary.pdf
